# Supplementary material for: Effects of Silirum®-Based Vaccination Programs on Map Fecal Shedding and Serological Response in Seven French Dairy Herds
Source: Animals (Basel). 2023 May 8;13(9):1569. doi: 10.3390/ani13091569 (PMC10177616; doi:10.3390/ani13091569)
Supplement: Supplementary file 1 [file animals-13-01569-s001.zip]

Archive with 2 entries (2 files):
- CORBIERE_et_al_Animals_2023_data.xlsx
- Corbiere_et_al_Supplementary material.pdf
